# Supplementary material for: Rh-Catalyzed Cascade C-H Activation/Annulation of N-Hydroxybenzamides and Propargylic Acetates for Modular Access to Isoquinolones
Source: Molecules. 2022 Dec 5;27(23):8553. doi: 10.3390/molecules27238553 (PMC9740102; doi:10.3390/molecules27238553)
Supplement: Supplementary file 1 [file molecules-27-08553-s001.zip]

Archive with 1 entries (1 files):
- molecules-2071503-supplementary.pdf
